# Supplementary material for: FBXO5 acts as a novel prognostic biomarker for patients with cervical cancer
Source: Front Cell Dev Biol. 2023 Jun 28;11:1200197. doi: 10.3389/fcell.2023.1200197 (PMC10338834; doi:10.3389/fcell.2023.1200197)
Supplement: Supplementary file 1 [file Table1.xlsx]

## Sheet: Sheet1
Supplementary Table 1 The primer sequences in PCR analysis
Symbol	Sequences (5’-3’)
β-actin-F	GAGAAAATCTGGCACCACACC
β-actin-R	GGATAGCACAGCCTGGATAGCAA
FBXO5-F	TATGTTCAGAACCCCACTGGC
FBXO5-R	AGGCTTTGAGGCTTTCGTTC
